# Supplementary material for: Biotic interactions between the human pathogen Legionella pneumophila and nematode grazers in cooling tower biofilms
Source: PLoS One. 2024 Oct 25;19(10):e0309820. doi: 10.1371/journal.pone.0309820 (PMC11508163; doi:10.1371/journal.pone.0309820)
Supplement: S1 Dataset — (XLSX) [file pone.0309820.s005.xlsx]

## Sheet: P. similis
Time	Replicate		GFP+ vs. OP50							GFP+ vs. GFP-
			Individuals					Eggs		Individuals					Eggs
			n	non-directional	OP50	GFP+	CI	GFP+	OP50	n	non-directional	GFP+	GFP-	CI	GFP+	GFP-
8 h	Replicate 1	Repeat 1	53	35	7	11	-0.0754717	-	-	40	23	3	14	0.275	-	-
		Repeat 2	64	41	16	7	0.140625	-	-	48	26	11	11	0	-	-
		Repeat 3	81	51	18	12	0.0740741	-	-	63	33	20	10	-0.15873	-	-
	Replicate 2	Repeat 1	85	51	19	15	0.0470588	-	-	47	28	10	9	-0.0212766	-	-
		Repeat 2	52	33	11	8	0.0576923	-	-	56	34	10	12	0.0357143	-	-
		Repeat 3	40	27	5	8	-0.075	-	-	51	30	11	10	-0.0196078	-	-
	Replicate 3	Repeat 1	50	22	10	18	-0.16	-	-	69	34	25	10	-0.217391	-	-
		Repeat 2	59	30	13	16	-0.0508475	-	-	70	41	18	11	-0.1	-	-
		Repeat 3	70	36	20	14	0.0857143	-	-	57	34	11	12	0.0175439	-	-
	Replicate 4	Repeat 1	35	17	7	11	-0.114286	-	-	60	39	12	9	-0.05	-	-
		Repeat 2	79	37	19	23	-0.0506329	-	-	55	35	14	6	-0.145455	-	-
		Repeat 3	99	56	18	25	-0.0707071	-	-	49	32	6	11	0.102041	-	-
	Replicate 5	Repeat 1	45	26	5	14	-0.2	-	-	67	42	5	20	0.223881	-	-
		Repeat 2	71	32	15	24	-0.126761	-	-	48	23	12	13	0.0208333	-	-
		Repeat 3	70	35	15	20	-0.0714286	-	-	68	45	15	8	-0.102941	-	-
Time	Replicate		GFP+ vs. OP50							GFP+ vs. GFP-
			Individuals					Eggs		Individuals					Eggs
			n	non-directional	OP50	GFP+	CI	OP50	GFP+	n	non-directional	GFP+	GFP-	CI	GFP+	GFP-
24 h	Replicate 1	Repeat 1	38	25	1	12	-0.289474	-	1	57	21	16	20	0.0701754	-	-
		Repeat 2	36	23	5	8	-0.0833333	-	3	47	14	15	18	0.0638298	-	-
		Repeat 3	47	27	9	11	-0.0425532	-	-	67	22	24	21	-0.0447761	-	-
	Replicate 2	Repeat 1	64	32	13	19	-0.09375	-	-	46	12	21	13	-0.173913	-	-
		Repeat 2	46	29	5	12	-0.152174	-	-	64	20	22	22	0	-	-
		Repeat 3	33	20	1	12	-0.333333	-	-	55	16	24	15	-0.163636	-	-
	Replicate 3	Repeat 1	38	16	5	17	-0.315789	-	-	65	10	36	19	-0.261538	-	-
		Repeat 2	53	25	8	20	-0.226415	-	-	74	14	40	20	-0.27027	-	-
		Repeat 3	73	35	20	18	0.0273973	-	-	58	18	19	21	0.0344828	4	2
	Replicate 4	Repeat 1	39	19	5	15	-0.25641	-	-	63	22	25	16	-0.142857	-	-
		Repeat 2	80	18	23	39	-0.2	2	7	58	26	21	11	-0.172414	2	1
		Repeat 3	91	41	19	31	-0.131868	-	3	62	25	10	27	0.274194	-	1
	Replicate 5	Repeat 1	49	11	12	26	-0.285714	10	24	70	13	13	44	0.442857	-	-
		Repeat 2	45	24	5	16	-0.244444	5	19	42	9	18	15	-0.0714286	-	-
		Repeat 3	30	20	1	9	-0.266667	-	11	54	14	20	20	0	-	-
Time	Replicate		GFP+ vs. OP50							GFP+ vs. GFP-
			Individuals					Eggs		Individuals					Eggs
			n	non-directional	OP50	GFP+	CI	OP50	GFP+	n	non-directional	GFP+	GFP-	CI	GFP+	GFP-
48 h	Replicate 1	Repeat 1	35	24	-	11	-0.314286	-	36	38	6	13	19	0.157895	22	34
		Repeat 2	36	27	1	8	-0.194444	-	9	44	10	15	19	0.0909091	27	12
		Repeat 3	39	31	2	6	-0.102564	-	22	45	11	18	16	-0.0444444	13	11
	Replicate 2	Repeat 1	34	28	2	4	-0.0588235	-	34	30	11	13	6	-0.233333	23	24
		Repeat 2	34	23	1	10	-0.264706	-	17	49	12	20	17	-0.0612245	19	36
		Repeat 3	30	19	-	11	-0.366667	-	26	38	9	15	14	-0.0263158	31	38
	Replicate 3	Repeat 1	30	17	-	13	-0.433333	-	47	55	10	31	14	-0.309091	59	34
		Repeat 2	31	14	1	16	-0.483871	-	41	53	11	25	17	-0.150943	46	35
		Repeat 3	60	31	7	22	-0.25	5	45	37	9	14	14	0	35	10
	Replicate 4	Repeat 1	29	17	2	10	-0.275862	4	41	38	17	13	8	-0.131579	48	29
		Repeat 2	54	17	8	29	-0.388889	27	78	34	13	10	11	0.0294118	37	19
		Repeat 3	75	39	4	32	-0.373333	9	60	41	10	13	18	0.121951	22	35
	Replicate 5	Repeat 1	12	10	-	2	-0.166667	10	52	38	12	11	15	0.105263	28	21
		Repeat 2	29	21	-	8	-0.275862	5	78	34	9	13	12	-0.0294118	40	39
		Repeat 3	37	17	1	19	-0.486486	-	139	50	11	19	20	0.02	43	23

## Sheet: Plectus sp.
Time	Replicate		GFP+ vs. OP50							GFP+ vs. GFP-
			Individuals					Eggs		Individuals					Eggs
			n	non-directional	OP50	GFP+	CI	GFP+	OP50	n	non-directional	GFP+	GFP-	CI	GFP+	GFP-
8 h	Replicate 1	Repeat 1	60	35	16	9	0.116667	-	-	54	45	6	3	-0.0555556	-	-
		Repeat 2	77	60	10	7	0.038961	-	-	73	62	7	4	-0.0410959	-	-
		Repeat 3	72	40	11	21	-0.138889	-	-	59	49	7	3	-0.0677966	-	-
	Replicate 2	Repeat 1	50	33	11	6	0.1	-	-	57	50	4	3	-0.0175439	-	-
		Repeat 2	64	41	13	10	0.046875	-	-	53	41	9	3	-0.113208	-	-
		Repeat 3	57	38	8	11	-0.0526316	-	-	62	47	8	7	-0.016129	-	-
	Replicate 3	Repeat 1	48	18	17	13	0.0833333	-	-	61	45	6	10	0.0655738	-	-
		Repeat 2	57	34	5	18	-0.22807	-	-	47	34	6	7	0.0212766	-	-
		Repeat 3	44	33	5	6	-0.0227273	-	-	63	46	9	8	-0.015873	-	-
	Replicate 4	Repeat 1	44	25	12	7	0.113636	-	-	53	52	1	-	-0.0188679	-	-
		Repeat 2	50	27	13	10	0.06	-	-	57	50	2	5	0.0526316	-	-
		Repeat 3	50	30	7	13	-0.12	-	-	50	47	1	2	0.02	-	-
	Replicate 5	Repeat 1	50	17	18	15	0.06	-	-	53	42	3	8	0.0943396	-	-
		Repeat 2	49	32	6	11	-0.102041	-	-	47	42	1	4	0.0638298	-	-
		Repeat 3	56	33	11	12	-0.0178571	-	-	39	31	7	1	-0.153846	-	-
Time	Replicate		GFP+ vs. OP50							GFP+ vs. GFP-
			Individuals					Eggs		Individuals					Eggs
			n	non-directional	OP50	GFP+	CI	GFP+	OP50	n	non-directional	GFP+	GFP-	CI	GFP+	GFP-
24 h	Replicate 1	Repeat 1	39	23	4	12	-0.205128	-	-	33	22	4	7	0.0909091	-	-
		Repeat 2	41	28	5	8	-0.0731707	-	-	48	24	13	11	-0.0416667	-	-
		Repeat 3	51	30	4	17	-0.254902	-	-	44	30	9	5	-0.0909091	-	-
	Replicate 2	Repeat 1	40	27	6	7	-0.025	-	-	60	49	5	6	0.0166667	-	-
		Repeat 2	45	28	8	9	-0.0222222	-	-	51	36	7	8	0.0196078	-	1
		Repeat 3	55	35	7	13	-0.109091	-	-	64	37	11	16	0.078125	-	-
	Replicate 3	Repeat 1	47	27	7	13	-0.12766	-	-	63	45	5	13	0.126984	2	-
		Repeat 2	51	24	7	20	-0.254902	-	-	43	32	5	6	0.0232558	-	-
		Repeat 3	39	28	3	8	-0.128205	-	-	56	31	12	13	0.0178571	-	-
	Replicate 4	Repeat 1	36	16	8	12	-0.111111	-	-	35	29	2	4	0.0571429	-	-
		Repeat 2	49	32	7	10	-0.0612245	-	-	57	39	7	11	0.0701754	-	-
		Repeat 3	41	26	2	13	-0.268293	-	-	46	28	14	4	-0.217391	2	-
	Replicate 5	Repeat 1	46	26	1	19	-0.391304	-	-	45	26	9	10	0.0222222	-	-
		Repeat 2	55	35	6	14	-0.145455	-	-	36	21	8	7	-0.0277778	-	-
		Repeat 3	48	23	7	18	-0.229167	-	-	49	31	13	5	-0.163265	-	2
Time	Replicate		GFP+ vs. OP50							GFP+ vs. GFP-
			Individuals					Eggs		Individuals					Eggs
			n	non-directional	OP50	GFP+	CI	GFP+	OP50	n	non-directional	GFP+	GFP-	CI	GFP+	GFP-
48 h	Replicate 1	Repeat 1	33	20	1	12	-0.333333	-	-	21	18	2	1	-0.047619	4	11
		Repeat 2	28	21	2	5	-0.107143	-	-	26	15	1	10	0.346154	-	8
		Repeat 3	39	25	2	12	-0.25641	-	-	34	21	5	8	0.0882353	2	2
	Replicate 2	Repeat 1	33	27	2	4	-0.0606061	-	-	43	37	2	4	0.0465116	6	6
		Repeat 2	43	27	6	10	-0.0930233	-	-	28	23	4	1	-0.107143	-	-
		Repeat 3	52	37	1	14	-0.25	-	-	45	37	2	6	0.0888889	3	11
	Replicate 3	Repeat 1	45	26	3	16	-0.288889	2	-	53	46	4	3	-0.0188679	9	8
		Repeat 2	35	18	3	14	-0.314286	-	-	25	17	4	4	0	5	10
		Repeat 3	32	23	1	8	-0.21875	-	-	46	37	5	4	-0.0217391	5	6
	Replicate 4	Repeat 1	29	19	-	10	-0.344828	-	-	32	28	3	1	-0.0625	5	-
		Repeat 2	37	28	2	7	-0.135135	-	-	45	36	2	7	0.111111	3	10
		Repeat 3	38	18	3	17	-0.368421	-	-	37	27	9	1	-0.216216	12	5
	Replicate 5	Repeat 1	44	25	2	17	-0.340909	-	-	35	26	6	3	-0.0857143	11	7
		Repeat 2	43	29	3	11	-0.186047	-	-	28	18	7	3	-0.142857	6	7
		Repeat 3	50	23	7	20	-0.26	-	-	41	35	2	4	0.0487805	4	3

## Sheet: D. coronatus
Time	Replicate		GFP+ vs. OP50							GFP+ vs. GFP-
			Individuals					Eggs		Individuals					Eggs
			n	non-directional	OP50	GFP+	CI	OP50	GFP+	n	non-directional	GFP+	GFP-	CI	GFP+	GFP-
8 h	Replicate 1	Repeat 1	80	41	21	18	0.0375	-	-	74	32	28	14	-0.189189	-	-
		Repeat 2	76	31	14	31	-0.223684	2	-	56	21	17	18	0.0178571	-	-
		Repeat 3	65	28	17	20	-0.0461538	5	2	47	26	15	6	-0.191489	7	4
	Replicate 2	Repeat 1	98	81	8	9	-0.0102041	-	-	66	32	24	10	-0.212121	2	-
		Repeat 2	95	59	16	20	-0.0421053	-	-	59	36	11	12	0.0169492	-	-
		Repeat 3	82	62	11	9	0.0243902	-	-	123	48	33	42	0.0731707	-	-
	Replicate 3	Repeat 1	77	39	13	25	-0.155844	-	-	73	25	12	36	0.328767	-	-
		Repeat 2	81	42	24	15	0.111111	10	8	106	30	48	28	-0.188679	3	-
		Repeat 3	83	35	17	31	-0.168675	6	11	92	31	26	35	0.0978261	-	-
	Replicate 4	Repeat 1	62	46	7	9	-0.0322581	3	3	102	32	31	39	0.0784314	-	-
		Repeat 2	53	27	16	10	0.113208	9	5	68	26	24	18	-0.0882353	-	-
		Repeat 3	58	36	11	11	0	3	-	101	39	31	31	0	2	-
	Replicate 5	Repeat 1	55	25	21	9	0.218182	-	-	104	56	34	14	-0.192308	-	-
		Repeat 2	118	55	41	22	0.161017	32	4	87	51	15	21	0.0689655	-	-
		Repeat 3	70	39	18	13	0.0714286	7	4	86	43	20	23	0.0348837	-	-
Time	Replicate		GFP+ vs. OP50							GFP+ vs. GFP-
			Individuals					Eggs		Individuals					Eggs
			n	non-directional	OP50	GFP+	CI	OP50	GFP+	n	non-directional	GFP+	GFP-	CI	GFP+	GFP-
24 h	Replicate 1	Repeat 1	77	19	34	24	0.12987	128	128	84	17	47	20	-0.321429	150	89
		Repeat 2	69	17	15	37	-0.318841	93	154	70	15	27	28	0.0142857	112	101
		Repeat 3	67	14	25	28	-0.0447761	149	100	48	7	25	16	-0.1875	94	65
	Replicate 2	Repeat 1	88	27	24	37	-0.147727	95	199	90	40	35	15	-0.222222	74	23
		Repeat 2	120	33	40	47	-0.0583333	188	234	81	28	21	32	0.135802	26	49
		Repeat 3	92	34	24	34	-0.108696	132	201	114	21	50	43	-0.0614035	90	140
	Replicate 3	Repeat 1	76	21	21	34	-0.171053	107	196	89	24	19	46	0.303371	46	103
		Repeat 2	86	29	30	27	0.0348837	157	141	109	15	59	35	-0.220183	143	109
		Repeat 3	67	13	22	32	-0.149254	141	230	88	16	34	38	0.0454545	85	98
	Replicate 4	Repeat 1	63	40	7	16	-0.142857	31	37	119	22	45	52	0.0588235	92	99
		Repeat 2	69	31	21	17	0.057971	84	49	78	18	34	26	-0.102564	89	67
		Repeat 3	63	31	13	19	-0.0952381	49	66	105	23	42	40	-0.0190476	111	123
	Replicate 5	Repeat 1	62	24	24	14	0.16129	103	30	120	40	54	26	-0.233333	160	77
		Repeat 2	121	34	46	41	0.0413223	165	120	93	34	21	38	0.182796	87	84
		Repeat 3	74	31	18	25	-0.0945946	108	81	104	35	35	34	-0.00961538	88	113
Time	Replicate		GFP+ vs. OP50							GFP+ vs. GFP-
			Individuals					Eggs		Individuals					Eggs
			n	non-directional	OP50	GFP+	CI	OP50	GFP+	n	non-directional	GFP+	GFP-	CI	GFP+	GFP-
48 h	Replicate 1	Repeat 1	71	18	31	22	0.126761	274	207	68	12	40	16	-0.352941	380	184
		Repeat 2	58	15	14	29	-0.258621	212	329	47	6	21	20	-0.0212766	290	247
		Repeat 3	56	14	25	17	0.142857	295	254	39	5	19	15	-0.102564	149	190
	Replicate 2	Repeat 1	86	26	24	36	-0.139535	235	385	73	19	40	14	-0.356164	264	118
		Repeat 2	105	31	35	39	-0.0380952	375	6336	73	16	27	30	0.0410959	214	227
		Repeat 3	90	30	26	34	-0.0888889	250	445	101	14	43	44	0.00990099	425	435
	Replicate 3	Repeat 1	69	19	19	31	-0.173913	223	318	86	16	27	43	0.186047	175	425
		Repeat 2	81	29	27	25	0.0246914	365	339	89	15	42	32	-0.11236	412	320
		Repeat 3	69	14	23	32	-0.130435	264	325	76	14	35	27	-0.105263	312	332
	Replicate 4	Repeat 1	54	35	6	13	-0.12963	77	138	72	14	26	32	0.0833333	170	255
		Repeat 2	68	31	20	17	0.0441176	245	182	64	11	34	19	-0.234375	277	158
		Repeat 3	50	22	12	16	-0.08	140	205	84	16	37	31	-0.0714286	378	282
	Replicate 5	Repeat 1	58	25	21	12	0.155172	247	122	100	31	44	25	-0.19	462	215
		Repeat 2	119	33	45	41	0.0336134	360	306	78	28	23	27	0.0512821	284	209
		Repeat 3	68	28	19	21	-0.0294118	251	228	96	28	32	36	0.0416667	382	381

## Sheet: D. pachys
Time	Replicate		GFP+ vs. OP50							GFP+ vs. GFP-
			Individuals					Eggs		Individuals					Eggs
			n	non-directional	OP50	GFP+	CI	OP50	GFP+	n	non-directional	GFP+	GFP-	CI	GFP+	GFP-
8 h	Replicate 1	Repeat 1	74	53	13	8	0.0675676	-	-	83	72	2	9	0.0843373	-	-
		Repeat 2	80	63	7	10	-0.0375	-	-	83	46	4	33	0.349398	-	-
		Repeat 3	63	46	15	2	0.206349	-	-	75	58	3	14	0.146667	-	-
	Replicate 2	Repeat 1	77	52	22	3	0.246753	-	-	82	49	5	28	0.280488	-	-
		Repeat 2	70	46	16	8	0.114286	-	-	80	52	2	26	0.3	-	-
		Repeat 3	68	54	2	12	-0.147059	-	-	71	47	21	3	-0.253521	-	-
	Replicate 3	Repeat 1	86	75	2	9	-0.0813953	-	-	54	38	4	12	0.148148	-	-
		Repeat 2	68	48	15	5	0.147059	-	-	66	52	7	7	0	3	-
		Repeat 3	73	63	9	1	0.109589	-	-	71	55	15	1	-0.197183	1	-
	Replicate 4	Repeat 1	78	69	5	4	0.0128205	-	-	59	42	1	16	0.254237	-	-
		Repeat 2	73	54	14	5	0.123288	-	-	78	65	11	2	-0.115385	-	-
		Repeat 3	66	56	9	1	0.121212	-	-	82	64	10	8	-0.0243902	-	-
	Replicate 5	Repeat 1	70	66	1	3	-0.0285714	-	-	69	60	4	5	0.0144928	-	-
		Repeat 2	86	73	5	8	-0.0348837	-	-	78	69	7	2	-0.0641026	-	-
		Repeat 3	81	68	3	10	-0.0864198	-	-	71	53	11	7	-0.056338	-	-
Time	Replicate		GFP+ vs. OP50							GFP+ vs. GFP-
			Individuals					Eggs		Individuals					Eggs
			n	non-directional	OP50	GFP+	CI	OP50	GFP+	n	non-directional	GFP+	GFP-	CI	GFP+	GFP-
24 h	Replicate 1	Repeat 1	84	54	20	10	0.119048	76	14	60	31	10	19	0.15	12	42
		Repeat 2	72	46	12	14	-0.0277778	20	36	69	24	11	34	0.333333	22	235
		Repeat 3	59	35	16	8	0.135593	67	20	75	50	9	16	0.0933333	23	65
	Replicate 2	Repeat 1	80	43	27	10	0.2125	122	16	86	33	9	44	0.406977	28	183
		Repeat 2	75	36	24	15	0.12	108	19	68	31	5	32	0.397059	14	179
		Repeat 3	72	53	4	15	-0.152778	-	67	82	42	31	9	-0.268293	164	15
	Replicate 3	Repeat 1	80	56	4	20	-0.2	-	23	71	38	9	24	0.211268	23	69
		Repeat 2	71	40	20	11	0.126761	64	18	65	34	16	15	-0.0153846	22	33
		Repeat 3	72	55	11	6	0.0694444	34	9	67	40	22	5	-0.253731	68	1
	Replicate 4	Repeat 1	78	67	6	5	0.0128205	27	15	58	28	2	28	0.448276	-	74
		Repeat 2	76	51	17	8	0.118421	65	18	73	47	18	8	-0.136986	42	9
		Repeat 3	65	49	14	2	0.184615	50	-	84	52	15	17	0.0238095	20	9
	Replicate 5	Repeat 1	59	46	7	6	0.0169492	21	17	65	43	8	14	0.0923077	-	2
		Repeat 2	81	49	15	17	-0.0246914	38	54	63	38	14	11	-0.047619	33	8
		Repeat 3	65	43	8	14	-0.0923077	22	53	80	49	20	11	-0.1125	43	31
Time	Replicate		GFP+ vs. OP50							GFP+ vs. GFP-
			Individuals					Eggs		Individuals					Eggs
			n	non-directional	OP50	GFP+	CI	OP50	GFP+	n	non-directional	GFP+	GFP-	CI	GFP+	GFP-
48 h	Replicate 1	Repeat 1	82	51	21	10	0.134146	140	80	54	25	11	18	0.12963	73	152
		Repeat 2	62	35	15	12	0.0483871	97	122	70	24	14	32	0.257143	145	553
		Repeat 3	58	34	15	9	0.103448	181	107	67	39	9	19	0.149254	119	197
	Replicate 2	Repeat 1	78	40	26	12	0.179487	371	92	71	18	8	45	0.521127	65	311
		Repeat 2	70	33	22	15	0.1	273	148	62	23	5	34	0.467742	43	257
		Repeat 3	62	37	4	21	-0.274194	20	136	83	37	37	9	-0.337349	261	46
	Replicate 3	Repeat 1	64	39	6	19	-0.203125	47	159	68	35	9	24	0.220588	93	200
		Repeat 2	67	34	20	13	0.104478	174	104	89	50	18	21	0.0337079	170	167
		Repeat 3	59	39	13	7	0.101695	88	28	74	40	31	3	-0.378378	306	1
	Replicate 4	Repeat 1	65	52	7	6	0.0153846	32	38	55	25	2	28	0.472727	8	188
		Repeat 2	69	41	20	8	0.173913	177	20	73	49	16	8	-0.109589	138	63
		Repeat 3	65	47	14	4	0.153846	150	9	77	41	21	15	-0.0779221	112	112
	Replicate 5	Repeat 1	53	40	6	7	-0.0188679	31	18	60	40	7	13	0.1	86	79
		Repeat 2	71	43	11	17	-0.084507	106	103	62	37	15	10	-0.0806452	149	64
		Repeat 3	65	43	8	14	-0.0923077	49	122	84	47	24	13	-0.130952	183	147

## Sheet: CI
GFP+ vs. OP50
Time	Replicate	P. similis			Plectus sp.			D. coronatus			D. pachys
		Mean (repeats)	Mean (replicates)	SD (replicates)	Mean (repeats)	Mean (replicates)	SD (replicates)	Mean (repeats)	Mean (replicates)	SD (replicates)	Mean (repeats)	Mean (replicates)	SD (replicates)
8h	1	0.0464091	-0.0393313	0.070787	0.0291847	0.000538122	0.0376546	-0.077446	0.00386079	0.0926838	0.0788056	0.048873	0.0561705
	2	0.00991704			0.0314145			-0.00930637			0.0713267
	3	-0.0417111			-0.0558214			-0.0711359			0.0584175
	4	-0.0785419			0.0178788			0.0269832			0.0857734
	5	-0.13273			-0.019966			0.150209			-0.0499583
Time	Replicate	P. similis			Plectus sp.			D. coronatus			D. pachys
		Mean (repeats)	Mean (replicates)	SD (replicates)	Mean (repeats)	Mean (replicates)	SD (replicates)	Mean (repeats)	Mean (replicates)	SD (replicates)	Mean (repeats)	Mean (replicates)	SD (replicates)
24h	1	-0.138453	-0.192969	0.0466764	-0.177734	-0.160456	0.0730001	-0.0779155	-0.0604021	0.0565462	0.075621	0.0412398	0.0570147
	2	-0.193086			-0.0521044			-0.104919			0.0599074
	3	-0.171602			-0.170256			-0.0951409			-0.001265
	4	-0.196093			-0.146876			-0.0600414			0.105286
	5	-0.265608			-0.255309			0.036006			-0.03335
Time	Replicate	P. similis			Plectus sp.			D. coronatus			D. pachys
		Mean (repeats)	Mean (replicates)	SD (replicates)	Mean (repeats)	Mean (replicates)	SD (replicates)	Mean (repeats)	Mean (replicates)	SD (replicates)	Mean (repeats)	Mean (replicates)	SD (replicates)
48h	1	-0.203765	-0.29572	0.0777909	-0.232295	-0.237185	0.0604663	0.00366567	-0.0360878	0.0631468	0.0953272	0.0294523	0.0743168
	2	-0.230065			-0.134543			-0.0888397			0.00176454
	3	-0.389068			-0.273975			-0.0932188			0.00101584
	4	-0.346028			-0.282795			-0.0551707			0.114381
	5	-0.309672			-0.262319			0.0531247			-0.0652276
GFP+ vs. GFP-
Time	Replicate	P. similis			Plectus sp.			D. coronatus			D. pachys
		Mean (repeats)	Mean (replicates)	SD (replicates)	Mean (repeats)	Mean (replicates)	SD (replicates)	Mean (repeats)	Mean (replicates)	SD (replicates)	Mean (repeats)	Mean (replicates)	SD (replicates)
8h	1	0.0387566	-0.00935925	0.0597071	-0.054816	-0.0121509	0.037238	-0.12094	-0.0230114	0.0721147	0.193467	0.0577899	0.0943132
	2	-0.00172338			-0.0489601			-0.0406671			0.108989
	3	-0.0999491			0.0236591			0.0793047			-0.016345
	4	-0.0311379			0.0179212			-0.00326797			0.0381541
	5	0.0472576			0.00144109			-0.0294862			-0.0353159
Time	Replicate	P. similis			Plectus sp.			D. coronatus			D. pachys
		Mean (repeats)	Mean (replicates)	SD (replicates)	Mean (repeats)	Mean (replicates)	SD (replicates)	Mean (repeats)	Mean (replicates)	SD (replicates)	Mean (repeats)	Mean (replicates)	SD (replicates)
24h	1	0.029743	-0.0276863	0.114793	-0.0138889	-0.00120426	0.0470308	-0.164881	-0.042451	0.0762923	0.192222	0.0881233	0.104129
	2	-0.112516			0.0381332			-0.0492744			0.178581
	3	-0.165775			0.0560324			0.0428806			-0.0192828
	4	-0.0136925			-0.0300243			-0.0209294			0.1117
	5	0.12381			-0.0562736			-0.020051			-0.0226038
Time	Replicate	P. similis			Plectus sp.			D. coronatus			D. pachys
		Mean (repeats)	Mean (replicates)	SD (replicates)	Mean (repeats)	Mean (replicates)	SD (replicates)	Mean (repeats)	Mean (replicates)	SD (replicates)	Mean (repeats)	Mean (replicates)	SD (replicates)
48h	1	0.0681198	-0.0307275	0.094787	0.128923	0.00180164	0.076795	-0.158927	-0.0755365	0.0585942	0.178675	0.0824721	0.119597
	2	-0.106958			0.00941922			-0.101723			0.217173
	3	-0.153345			-0.0135357			-0.0105254			-0.0413608
	4	0.00659468			-0.0558684			-0.0741567			0.0950721
	5	0.0319505			-0.0599303			-0.0323504			-0.0371992
