# Supplementary material for: Biotic interactions between the human pathogen Legionella pneumophila and nematode grazers in cooling tower biofilms
Source: PLoS One. 2024 Oct 25;19(10):e0309820. doi: 10.1371/journal.pone.0309820 (PMC11508163; doi:10.1371/journal.pone.0309820)
Supplement: S2 Dataset — (XLSX) [file pone.0309820.s006.xlsx]

## Sheet: DC + PS 24h
	D. coronatus	Stoma	Pharynx	Endbulb	Cardia	Intestine	Anal			P. similis	Stoma	Pharynx	Endbulb	Cardia	Intestine	Anal
24 h original KV02	1	0	76.827	214.044	217.959	169.254	0		24 h original KV02	1	0	0	0	0	20.469	0
	2	0	0	137.377	181.313	76.596	0			2	0	0	0	0	16.1865	0
	3	0	0	49.658	161.844	90.6465	0		Mean		0	0	0	0	18.3277	0
	4	0	45.5415	71.981	103.678	108.724	69.542		SD		0	0	0	0	3.02818	0
	5	0	48.879	103.098	186.276	127.09	31.028		SE						2.14125
	6	0	16.633	133.849	200.708	118.194	0
	7	0	14.446	98.07	202.705	122.444	0
	8	0	29.942	113.282	191.711	111.499	0
	9	148.072	33.716	126.834	219.363	178.71	0
	10	0	0	25.251	140.272	132.589	37.975
	11	0	0	0	0	27.962	0
	12	126.691	0	0	135.161	65.903	0
	13	69.981	48.646	90.386	193.781	125.195	0
	14	0	39.216	155.471	228.303	159.683	45.739
	15	83.17	42.064	95.913	205.83	130.751	0
	Mean	28.5276	26.394	94.3476	171.26	116.349	12.2856
	SD	51.8123	24.0657	58.5981	58.7373	39.5968	22.4705
	SEM	13.3779	6.21375	15.13	15.1659	10.2238	5.80186
sorted		148.072	76.827	214.044	228.303	178.71	69.542
		126.691	48.879	155.471	219.363	169.254	45.739
		83.17	48.646	137.377	217.959	159.683	37.975
		69.981	45.5415	133.849	205.83	132.589	31.028
		0	42.064	126.834	202.705	130.751	0
		0	39.216	113.282	200.708	127.09	0
		0	33.716	103.098	193.781	125.195	0
		0	29.942	98.07	191.711	122.444	0
		0	16.633	95.913	186.276	118.194	0
		0	14.446	90.386	181.313	111.499	0
		0	0	71.981	161.844	108.724	0
		0	0	49.658	140.272	90.6465	0
		0	0	25.251	135.161	76.596	0
		0	0	0	103.678	65.903	0
		0	0	0	0	27.962	0
Mean		28.5276	26.394	94.3476	171.26	116.349	12.2856
SD		51.8123	24.0657	58.5981	58.7373	39.5968	22.4705
in Prozent		64.8577	33.6513	93.7544	100	78.2776	30.4604
		55.4925	21.4097	68.0985	96.0842	74.1357	20.0343
		36.4297	21.3076	60.1731	95.4692	69.9435	16.6336
		30.6527	19.9478	58.6278	90.1565	58.0759	13.5907
		0	18.4246	55.5551	88.7877	57.2708	0
		0	17.1772	49.6191	87.913	55.667	0
		0	14.7681	45.1584	84.8789	54.8372	0
		0	13.115	42.9561	83.9722	53.6322	0
		0	7.28549	42.0113	81.5916	51.7707	0
		0	6.32756	39.5904	79.4177	48.8382	0
		0	0	31.5287	70.89	47.6225	0
		0	0	21.7509	61.4412	39.7045	0
		0	0	11.0603	59.2025	33.5502	0
		0	0	0	45.4125	28.8665	0
		0	0	0	0	12.2478	0
Mean		12.4955	11.561	41.3256	75.0145	50.9627	5.38127
SD		22.6945	10.5411	25.6668	25.7278	17.3439	9.84241

## Sheet: DC + PS 96h
	D. coronatus	Stoma	Pharynx	Endbulb	Cardia	Intestine	Anal			P. similis	Stoma	Pharynx	Endbulb	Cardia	Intestine	Anal
96 h original KV02	1	36.903	31.854	60.647	177.176	150.596	0		96 h original KV02	1	0	46.729	0	0	0	0
	2	0	0	0	154.586	113.357	0			2	0	0	0	0	0	41.803
	3	0	0	0	19.4057	24.7337	0			3	0	0	0	0	0	32.661
	4	0	39.191	79.602	82.03	73.5835	0			4	0	0	0	0	15.5825	0
	5	0		25.481	22.109	30.2805	0			5	0	0	0	0	0	52.721
	6	0	45.226	150.099	178.874	143.559	0			6	0	0	0	0	24.883	0
	7	0	0	129.294	174.359	102.332	0			7	0	0	0	0	61.1282	0
	8	0	0	26.642	20.705	80.2795	0			8	0	0	0	0	0	65.407
	9	0	55.874	106.683	104.102	101.514	0			Mean	0	5.84112	0	0	12.6992	24.074
	Mean	4.10033	21.5181	64.272	103.705	91.1373	0			SD	0	16.5212	0	0	21.7403	27.3479
	SD	12.301	23.9454	55.704	70.4915	44.0867	0			SEM	0	5.84112	0	0	7.68635	9.66894
	SEM	4.10033	7.98179	18.568	23.4972	14.6956	0

## Sheet: D. coronatus
		D. coronatus	Stoma	Pharynx	Endbulb	Cardia	Intestine	Anal			D. coronatus	Stoma	Pharynx	Endbulb	Cardia	Intestine	Anal
	24 h original	1	0	0	144.807	172.788	74.803	0		96 h original	1	0	0	42.1691	62.2291	121.027	0
		2	0	0	0	39.957	21.065	0			2	0	0	14.738	14.214	64.798	0
		3	0	0	0	0	48.319	35.892			3	0	0	43.791	63.228	87.9055	0
		4	0	0	0	238.031	178.931	0			4	0	0	72.595	64.038	73.301	0
		5	0	0	0	0	68.2523	0			5	0	0	0	31.857	39.0257	0
		6	0	0	0	0	40.991	94.222			6	0	0	98.256	113.039	127.654	0
		7	0	0	249.359	232.359	208.332	0			7	0	0	35.078	67.027	52.419	0
		8	120.747	0	0	130.971	44.557	0			8	0	0	13.107	17.441	25.4267	0
		Mean	15.0934	0	49.2707	101.763	85.6563	16.2643			9	0	0	8.562	20.714	51.2795	0
		SD	42.6905	0	95.415	104.478	69.0967	33.9113			10	0	0	22.35	27.355	74.928	0
		SEM	15.0934	0	33.7343	36.9384	24.4294	11.9894			11	0	0	33.961	110.537	37.771	0
											12	0	0	72.503	110.494	58.736	0
											13	0	0	58.166	70.102	71.8845	0
											14	0	0	0	0	11.948	0
											15	0	0	14.216	12.504	28.8305	0
											16	0	0	21.962	44.58	40.6245	0
											17	0	0	5.80252	25.6005	23.4948	0
											18	0	0	52.524	104.485	40.9665	0
											19	0	0	8.073	41.85	23.7427	0
											20	0	0	0	0	15.006	0
											21	0	0	0	0	18.0237	0
											22	0	0	0	0	15.4305	0
											23	0	9.056	39.094	89.993	92.245	39.254
											24	0	0	19.395	19.511	67.563	0
											25	0	0	0	62.444	80.2395	0
											26	0	0	22.853	23.079	95.676	0
											27	0	0	0	0	57.25	0
											28	0	0	89.453	135.288	125.584	0
											29	0	0	53.981	41.04	17.0027	0
											30	0	0	14.318	36.672	62.783	0
											31	0	0	19.137	72.616	45.8205	0
											Mean	0	0.292129	28.2608	47.8044	56.3996	1.26626
											SD	0	1.62651	27.8704	38.9112	33.2119	7.05023
											SEM	0	0.292129	5.00567	6.98866	5.96503	1.26626

## Sheet: D. pachys
	D. pachys	Stoma	Pharynx	Endbulb	Cardia	Intestine	Anal			D. pachys	Stoma	Pharynx	Endbulb	Cardia	Intestine	Anal
24 h original	1	0	0	0	0	43.9115	0		96 h original	1	0	0	224.866	208.334	178.091	0
	2	79.398	0	0	0	0	127.9			2	0	0	0	0	0	143.871
	3	0	0	137.236	170.223	54.08	0			3	78.546	0	70.64	102.283	70.977	0
	4	121.639	0	112.451	130.721	43.9853	0			4	0	48.0445	0	0	0	185.707
	5	0	0	0	0	0	32.818			Mean	19.6365	12.0111	73.8765	77.6543	62.267	82.3945
	Mean	40.2074	0	49.9374	60.1888	28.3954	32.1436			SD	39.273	24.0222	106.025	99.5726	84.1535	96.6619
	SD	57.0458	0	68.9388	83.5919	26.2492	55.3836			SEM	19.6365	12.0111	53.0124	49.7863	42.0767	48.3309
	SEM	25.5117	0	30.8304	37.3834	11.739	24.7683

## Sheet: P. similis
	P. similis	Stoma	Pharynx	Endbulb	Cardia	Intestine	Anal			P. similis	Stoma	Pharynx	Endbulb	Cardia	Intestine	Anal
24 h original	1	0	0	55.333	0	0	0		96 h original	1	0	0	0	137.69	0	0
	2	122.764	0	0	0	0	0			2	0	0	0	0	73.9963	0
	3	0	0	0	0	135.412	0			3	0	0	0	102.387	38.4883	0
	4	0	0	0	0	65.834	0			4	0	120.393	0	64.397	34.0808	0
	5	0	109.716	96.857	0	62.308	0			5	0	0	0	107.475	49.915	0
	6	0	0	58.764	0	0	100.768			6	0	0	0	0	93.8916	0
	7	0	0	0	0	141.523	0			7	0	0	0	0	42.565	0
	8	0	0	64.065	0	0	0			8	0	0	0	0	89	0
	9	0	0	19.633	0	0	96.801			Mean	0	15.0492	0	51.4936	52.7421	0
	Mean	13.6404	12.1907	32.7391	0	45.0086	21.9521			SD	0	42.5654	0	58.4646	31.406	0
	SD	40.9213	36.572	36.6391	0	59.5291	43.5712			SEM	0	15.0492	0	20.6703	11.1037	0
	SEM	13.6404	12.1907	12.213	0	19.843	14.5237

## Sheet: Plectus sp.
	Plectus sp.	Stoma	Pharynx	Endbulb	Cardia	Intestine	Anal			Plectus sp.	Stoma	Pharynx	Endbulb	Cardia	Intestine	Anal
24 h original	1	204.32	0	0	0	0	0		96 h original	1	0	0	0	0	41.101	0
	2	0	0	0	0	0	102.601			2	0	86.693	0	0	0	0
	3	0	0	0	0	122.632	0			3	0	0	0	85.086	64.5147	0
	4	0	0	0	0	113.279	0			Mean	0	28.8977	0	28.362	35.2052	0
	5	89.165	0	0	0	0	0			SD	0	50.0522	0	49.1244	32.6589	0
	6	0	0	0	239.364	141.735	138.424			SEM	0	28.8977	0	28.362	18.8556	0
	7	0	0	0	0	55.3325	0
	Mean	41.9265	0	0	34.1949	61.854	34.4321
	SD	78.9435	0	0	90.4711	63.5606	59.7065
	SEM	29.8378	0	0	34.1949	24.0236	22.5669
