# Supplementary material for: Biotic interactions between the human pathogen Legionella pneumophila and nematode grazers in cooling tower biofilms
Source: PLoS One. 2024 Oct 25;19(10):e0309820. doi: 10.1371/journal.pone.0309820 (PMC11508163; doi:10.1371/journal.pone.0309820)
Supplement: S3 Dataset — (XLSX) [file pone.0309820.s007.xlsx]

## Sheet: DC + PS 24h
	D. coronatus	Stoma	Pharynx	Endbulb	Cardia	Intestine	Anal			P. similis	Stoma	Pharynx	Endbulb	Cardia	Intestine	Anal
24 h original KV02	1	0	0	87.999	99.119	103.343	0		24 h original KV02	1	0	0	0	0	38.948	0
	2	0	0	66.669	139.537	111.444	0			2	0	0	0	0	13.6217	0
	3	0	0	0	83.275	79.0605	0			3	0	0	0	0	15.7285	0
	4	0	0	67.163	87.08	139.57	0			4	0	0	0	0	14.343	0
	5	0	0	0	0	60.9065	0			5	0	0	0	0	0	59.8905
	6	0	0	30.456	99.597	81.6293	0			Mean	0	0	0	0	16.5282	11.9781
	7	0	0	0	0	55.4327	0			SD	0	0	0	0	14.0507	26.7838
	8	0	0	46.371	150.769	142.22	0			SEM	0	0	0	0	6.28367	11.9781
	9	0	0	99.269	209.578	172.61	0
	10	0	0	68.44	96.309	146.624	0
	11	0	0	0	163.573	152.676	0
	12	0	0	0	188.344	124.358	0
	13	0	0	0	0	57.2595	0
	14	0	0	0	29.124	28.104	0
	15	0	0	0	39.118	70.3351	0
	16	0	21.8385	21.897	68.056	38.861	0
	17	0	0	0	0	20.248	0
	18	0	0	0	0	13.0565	0
	19	0	0	0	0	40.9705	0
	20	0	0	19.097	52.217	29.4573	0
	21	0	0	0	16.943	39.8944	0
	22	0	0	40.073	43.49	42.437	0
	23	0	0	0	32.61	19.919	0
	24	0	0	0	0	22.3783	0
	Mean	0	0.909937	22.8097	66.6141	74.6998	0
	SD	0	4.45777	32.49	65.399	49.6032	0
	SEM	0	0.909938	6.632	13.3495	10.1252	0
	D. coronatus	Stoma	Pharynx	Endbulb	Cardia	Intestine	Anal			P. similis	Stoma	Pharynx	Endbulb	Cardia	Intestine	Anal
24 h original GFP	1	0	23.457	0	0	0	0		24 h original GFP	1	0	0	0	0	15.641	0
										2	0	0	0	0	28.9647	0
										3	0	0	0	0	12.462	0
										Mean	0	0	0	0	19.0226	0
										SD	0	0	0	0	8.75561	0
										SEM	0	0	0	0	5.05505	0

## Sheet: DC + PS 96h
	D. coronatus	Stoma	Pharynx	Endbulb	Cardia	Intestine	Anal			P. similis	Stoma	Pharynx	Endbulb	Cardia	Intestine	Anal
96 h original KV02	1	0	0	41.868	95.32	75.3795	0		96 h original KV02	1	0	0	0	0	32.1315	0
	2	0	25.8165	63.485	143.204	163.261	0			2	0	0	0	0	29.163	0
	3	0	0	0	0	49.151	0			3	0	0	33.554	101.756	117.701	0
	4	0	97.1357	0	76.753	105.757	179.376			4	0	0	0	0	53.7086	17.269
	5	48.705	0	0	49.835	150.522	0			5	0	0	0	0	76.7233	0
	6	0	0	64.435	0	28.3586	0			6	0	0	0	0	8.472	0
	7	0	33.211	32.068	84.614	38.2995	0			7	0	0	0	0	10.3403	0
	8	0	0	28.224	145.157	85.438	25.404			8	0	0	0	0	10.445	0
	9	0	22.9375	24.707	46.991	43.4227	0			Mean	0	0	4.19425	12.7195	42.3356	2.15863
	10	0	0	0	0	41.7488	0			SD	0	0	11.8631	35.9762	38.6503	6.10551
	11	0	0	0	0	51.3753	0			SEM	0	0	4.19425	12.7195	13.6649	2.15863
	12	0	0	0	0	31.861	0
	13	0	0	25.841	74.624	41.426	0
	Mean	3.74654	13.777	21.5868	55.1152	69.6923	15.7523
	SD	13.5083	27.7841	24.1185	53.6073	44.7418	49.6617
	SEM	3.74654	7.70592	6.68927	14.868	12.4091	13.7737
										P. similis	Stoma	Pharynx	Endbulb	Cardia	Intestine	Anal
									96 h original GFP	1	0	0	0	0	41.686	0

## Sheet: D. coronatus
	D. coronatus	Stoma	Pharynx	Endbulb	Cardia	Intestine	Anal			D. coronatus	Stoma	Pharynx	Endbulb	Cardia	Intestine	Anal
original 24 h KV02	1	0	0	33.676	109.824	13.1075	0		96 h original KV02	1	0	0	0	0	48.9565	0
	2	0	0	24.342	93.897	35.771	0			2	0	0	0	0	9.681	0
	3	0	106.102	117.591	176.124	113.476	0			3	0	0	27.099	34.668	14.19	0
	4	37.962	18.731	45.395	187.872	64.873	0			4	0	0	22.804	0	79.7165	0
	5	107.384	33.276	50.316	171.861	155.209	131.444			5	0	0	17.357	74.389	77.847	0
	6	54.602	16.0245	80.224	238.661	161.082	0			6	0	0	70.323	178.659	130.081	0
	7	39.177	11.902	60.636	149.971	179.036	0			7	0	0	50.202	114.088	53.7603	0
	8	0	55.751	181.281	249.346	209.315	0			8	0	0	78.893	96.806	91.9565	108.865
	9	61.996	0	60.101	132.937	158.177	0			9	0	7.1395	37.144	91.156	51.595	0
	10	0	0	62.577	119.585	35.9185	0			10	0	0	66.215	198.82	153.887	0
	11	0	32.2555	73.015	117.912	115.369	0			11	0	0	65.908	194.924	105.083	0
	12	0	0	0	0	75.3917	0			12	0	0	21.706	74.205	63.476	0
	13	0	0	139.626	164.531	63.9845	0			13	0	0	0	53.806	41.213	0
	14	0	51.2165	59.79	180.204	88.7793	0			14	0	0	44.411	74.814	41.0793	0
	15	78.947	42.518	56.794	148.711	108.702	41.1675			15	0	0	44.667	199.613	116.837	0
	16	75.1653	78.885	53.134	147.27	75.1535	128.805			16	0	0	36.249	70.892	83.4415	0
	17	0	0	78.913	220.953	114.121	0			17	0	20.0125	42.643	136.56	108.992	34.281
	18	0	0	0	176.69	207.647	0			18	0	0	0	0	45.9295	0
	19	91.37	113.293	132.111	236.139	199.244	83.981			19	0	0	0	0	40.75	0
	20	0	0	25.53	0	39.9697	0			20	0	0	0	24.813	26.5213	0
	21	0	0	0	0	127.673	0			21	0	0	0	0	52.8807	0
	22	0	0	55.418	167.416	78.045	0			22	0	0	0	69.622	40.386	0
	23	49.427	0	0	51.86	30.0195	0			23	0	0	0	51.425	97.0433	0
	24	20.395	0	0	38.004	26.504	35.171			24	0	0	45.153	100.091	90.61	0
	25	0	0	25.028	46.959	0	31.307			25	0	0	41.37	77.843	83.751	0
	26	0	0	0	42.904	32.472	0			26	0	0	37.842	166.538	86.185	0
	27	0	0	41.129	37.837	34.246	0			Mean	0	1.04431	28.8456	80.1435	70.6096	5.50562
	28	38.326	56.316	0	0	46.6447	0			SD	0	4.11396	25.6693	66.1262	35.7824	22.1257
	29	0	0	0	37.56	24.8873	0			SEM	0	0.806815	5.03416	12.9684	7.0175	4.33921
	30	0	0	37.415	50.683	43.0688	0
	31	0	0	29.413	54.249	65.853	0
	32	0	0	43.429	27.613	64.848	0
	33	0	0	54.345	0	30.0945	0
	34	0	0	46.78	128.555	29.6993	0
	35	0	0	0	0	43.0037	0
	36	0	0	0	220.12	102.762	0
	37	0	15.4795	0	0	23.9995	0
	38	0	0	0	52.019	24.1797	0
	39	0	0	0	38.22	29.362	0
	40	0	0	39.239	191.341	59.8157	0
	41	0	33.201	26.38	104.404	66.0395	0
	Mean	15.9695	16.2183	42.2836	105.176	77.9889	11.0214
	SD	29.7636	29.3602	42.7335	79.3434	57.1886	31.5645
	SEM	4.64829	4.5853	6.67386	12.3914	8.93135	4.92954

## Sheet: D. pachys
	D. pachys	Stoma	Pharynx	Endbulb	Cardia	Intestine	Anal			D. pachys	Stoma	Pharynx	Endbulb	Cardia	Intestine	Anal
24 h original KV02	1	0	0	108.394	0	0	0		96 h original KV02	1	0	0	0	32.787	30.0403	0
	2	0	0	0	158.562	106.586	177.278			2	0	0	0	0	0	41.094
	3	0	0	0	0	82.2458	0			3	0	0	0	0	50.2365	0
	4	0	0	0	0	20	0			4	0	0	0	0	39.1247	0
	5	0	0	0	0	27.972	34.3305			5	0	0	0	0	56.023	0
	6	0	0	0	0	8.4665	32.8875			6	0	0	0	0	0	43.031
	7	0	0	0	0	19.7785	0			7	0	0	0	0	105.292	0
	8	0	0	16.54	0	0	42.97			8	0	0	30.4515	0	0	0
	9	0	0	0	0	24.282	36.156			9	0	0	0	56.259	36.053	35.082
	Mean	0	0	13.8816	17.618	32.1479	35.958			10	0	0	106.871	223.624	154.166	0
	SD	0	0	35.8618	52.854	37.1796	56.1299			11	0	0	0	0	0	39.023
	SEM	0	0	11.9539	17.618	12.3932	18.71			12	0	0	0	89.491	73.127	161.134
										13	0	0	0	0	0	138.194
										14	81.98	0	84.262	86.468	29.7985	0
										15	0	0	0	0	70.189	72.259
										16	0	0	38.835	141.769	93.023	0
										17	0	0	0	0	35.8055	0
										18	0	0	29.436	77.403	47.116	0
										19	0	0	0	0	69.4037	0
										20	0	0	0	0	72.0715	0
										Mean	4.099	0	14.4928	35.3901	48.0735	26.4909
										SD	18.3313	0	30.455	61.0322	40.6241	47.3185
										SEM	4.099	0	6.80994	13.6472	9.08382	10.5807

## Sheet: P. similis
	P. similis	Stoma	Pharynx	Endbulb	Cardia	Intestine	Anal			P. similis	Stoma	Pharynx	Endbulb	Cardia	Intestine	Anal
24 h original KV02	1	0	47.429	0	0	0	0		96 h original KV02	1	0	0	0	0	26.1035	0
	2	0	0	0	0	18.2775	0			2	0	0	0	0	43.0792	0
	3	0	0	0	0	51.1467	0			3	0	0	0	0	32.8547	0
	4	0	0	0	0	42.181	138.863			4	0	0	0	0	7.1825	0
	5	0	0	0	0	20.3703	0			5	0	0	0	0	28.8427	0
	6	0	0	0	20.035	0	0			6	24.326	0	0	0	0	0
	7	0	0	0	0	57.437	77.302			7	0	0	0	0	15.008	0
	8	0	0	0	12.1565	0	0			Mean	3.47514	0	0	0	21.8672	0
	9	0	0	0	0	46.0163	59.66			SD	9.19436	0	0	0	15.1555	0
	10	0	0	0	0	18.3855	25.902			SEM	3.47514	0	0	0	5.72825	0
	11	0	0	0	0	107.673	0
	12	0	0	0	0	33.1897	0
	13	0	0	0	0	107.509	46.231
	14	0	0	0	0	65.6167	0
	15	0	0	0	0	59.4925	76.339
	16	0	0	0	0	17.6997	0
	17	0	0	0	0	63.827	91.455
	18	0	0	0	0	60.6472	72.447
	19	51.3155	0	0	0	70.1015	44.343
	Mean	2.70082	2.49626	0	1.69429	44.1879	33.2917
	SD	11.7726	10.881	0	5.24214	32.3843	42.1467
	SEM	2.70082	2.49626	0	1.20263	7.42948	9.66912
	P. similis	Stoma	Pharynx	Endbulb	Cardia	Intestine	Anal
24 h original GFP	1	0	71.8025	0	0	0	0
	2	0	0	0	0	62.3005	0
	3	0	0	0	0	31.505	0
	4	0	0	0	0	43.9586	0
	5	0	0	0	0	51.7837	0
	6	35.7375	0	0	0	22.1407	0
	Mean	5.95625	11.9671	0	0	35.2814	0
	SD	14.5898	29.3132	0	0	22.4025	0
	SEM	5.95625	11.9671	0	0	9.1458	0

## Sheet: Plectus sp.
	Plectus sp.	Stoma	Pharynx	Endbulb	Cardia	Intestine	Anal			Plectus sp.	Stoma	Pharynx	Endbulb	Cardia	Intestine	Anal
24 h original KV02	1	0	0	0	98.478	62.948	0		96 h original KV02	1	0	0	0	0	26.2785	0
	2	0	0	0		81.6815	0			2	0	15.018	0	0	18.469	0
	3	0	0	0	31.136	28.5275	0			3	0	0	0	0	23.8652	0
	4	0	0	32.414	40.348	66.6183	0			4	0	0	0	0	57.6992	0
	5	0	0	0	0	0	42.27			5	0	0	0	0	83.9205	0
	6	0	0	0	33.187	29.7818	0			6	0	0	14.95	0	0	0
	7	0	0	0	0	38.317	0			7	0	0	0	0	43.5185	0
	8	0	0	0	0	13.272	0			8	0	0	0	0	39.7363	0
	9	0	0	0	0	72.4367	22.71			9	25.0785	0	0	0	70.377	0
	10	0	0	0	0	33.6275	0			10	0	0	0	65.099	24.4595	0
	11	0	0	0	0	34.819	0			11	0	0	0	0	47.068	0
	12	0	0	0	0	25.972	0			Mean	2.27986	1.36527	1.35909	5.91809	39.5811	0
	13	0	0	0	0	22.425	0			SD	7.56145	4.5281	4.50759	19.6281	24.4524	0
	14	0	0	0	0	53.054	0			SEM	2.27986	1.36527	1.35909	5.91809	7.37268	0
	15	0	0	0	0	17.868	0
	16	0	0	0	0	33.506	0
	17	0	0	0	0	49.1718	0
	Mean	0	0	1.90671	12.6968	39.0604	3.82235
	SD	0	0	7.86155	26.8544	22.2521	11.3306
	SEM	0	0	1.90671	6.51314	5.39693	2.74807
